# Supplementary material for: T-Cells Expressing a Highly Potent PRAME-Specific T-Cell Receptor in Combination with a Chimeric PD1-41BB Co-Stimulatory Receptor Show a Favorable Preclinical Safety Profile and Strong Anti-Tumor Reactivity
Source: Cancers (Basel). 2022 Apr 14;14(8):1998. doi: 10.3390/cancers14081998 (PMC9030144; doi:10.3390/cancers14081998)
Supplement: Supplementary file 1 [file cancers-14-01998-s001.zip]

Archive with 1 entries (1 files):
- cancers-1603146-supplementary.pdf
